# Supplementary material for: Democratizing data-independent acquisition proteomics analysis on public cloud infrastructures via the Galaxy framework
Source: Gigascience. 2022 Feb 15;11:giac005. doi: 10.1093/gigascience/giac005 (PMC8848309; doi:10.1093/gigascience/giac005)
Supplement: giac005_Supplemental_Files [file giac005_supplemental_files.zip]

Archive with 7 entries (7 files):
- Figure1_Supplementary.png
- Figure2_Supplementary.png
- Figure3_Supplementary.png
- Figure4_Supplementary.png
- Figure5_Supplementary.png
- Figure6_Supplementary.png
- Figure7_Supplementary.png
